# Supplementary material for: Novel Hybrid Benzoazacrown Ligand as a Chelator for Copper and Lead Cations: What Difference Does Pyridine Make
Source: Molecules. 2022 May 12;27(10):3115. doi: 10.3390/molecules27103115 (PMC9143346; doi:10.3390/molecules27103115)
Supplement: Supplementary file 1 [file molecules-27-03115-s001.zip]

Archive with 1 entries (1 files):
- molecules-1691388-supplementary.pdf
